# Supplementary material for: Comparison of Long Non-Coding RNA Expressions in Endometrial Polyp and Endometrial Cancer Cases
Source: Diagnostics (Basel). 2025 Oct 29;15(21):2741. doi: 10.3390/diagnostics15212741 (PMC12607446; doi:10.3390/diagnostics15212741)
Supplement: Supplementary file 1 [file diagnostics-15-02741-s001.zip]

Archive with 1 entries (1 files):
- diagnostics-3922044-supplementary.pdf
